# Supplementary material for: Assessing the Pre-Vaccination Anti-SARS-CoV-2 IgG Seroprevalence among Residents and Staff in Nursing Home in Niigata, Japan, November 2020
Source: Viruses. 2022 Nov 21;14(11):2581. doi: 10.3390/v14112581 (PMC9698805; doi:10.3390/v14112581)
Supplement: Supplementary file 1 [file viruses-14-02581-s001.zip]

Archive with 1 entries (1 files):
- viruses-2037989-supplementary.pdf
